# Supplementary material for: Genome assembly and analysis of Lactuca virosa: implications for lettuce breeding
Source: G3 (Bethesda). 2023 Sep 23;13(11):jkad204. doi: 10.1093/g3journal/jkad204 (PMC10627274; doi:10.1093/g3journal/jkad204)
Supplement: jkad204_Supplementary_Data [file jkad204_supplementary_data.zip]

Archive with 11 entries (11 files):
- Supplementary_Data_Legends_G3-2023-404266.docx
- Supplementary_Figure_1_G3-2023-404266.png
- Supplementary_Figure_2_G3-2023-404266.svg
- Supplementary_Figure_3_G3-2023-404266.pdf
- Supplementary_Figure_4_G3-2023-404266.png
- Supplementary_Figure_5_G3-2023-404266.svg
- Supplementary_Figure_6_G3-2023-404266.png
- Supplementary_Figure_7_G3-2023-404266.svg
- Supplementary_Figure_8_G3-2023-404266.svg
- Supplementary_Figure_Legends_G3-2023-404266.docx
- Supplementary_Tables_G3-2023-404266.docx
